# Supplementary material for: A Novel Transcription Factor VPA0041 Was Identified to Regulate the Swarming Motility in Vibrio parahaemolyticus
Source: Pathogens. 2022 Apr 10;11(4):453. doi: 10.3390/pathogens11040453 (PMC9029033; doi:10.3390/pathogens11040453)
Supplement: Supplementary file 1 [file pathogens-11-00453-s001.zip]

Archive with 1 entries (1 files):
- pathogens-1669212-supplementary.pdf
